# Supplementary material for: Expression of concern: Analysis of cataract-regulated genes using chemical DNA damage induction in a rat ex vivo model
Source: PLoS One. 2025 Jul 31;20(7):e0329216. doi: 10.1371/journal.pone.0329216 (PMC12312978; doi:10.1371/journal.pone.0329216)
Supplement: S1 File — (XLSX) [file pone.0329216.s001.xlsx]

## Sheet: Sheet1
Gene	Control						MMS_Day1						MMS_Day2						MMS_Day3						MMS_Day4
	ΔCt			2^(-ΔCt)			ΔCt			2^(-ΔCt)			ΔCt			2^(-ΔCt)			ΔCt			2^(-ΔCt)			ΔCt			2^(-ΔCt)
	n=1	n=2	n=3	n=1	n=2	n=3	n=1	n=2	n=3	n=1	n=2	n=3	n=1	n=2	n=3	n=1	n=2	n=3	n=1	n=2	n=3	n=1	n=2	n=3	n=1	n=2	n=3	n=1	n=2	n=3
Abcb1b	12.529	11.7412	12.6842	0.000169199	0.000292117	0.000151941	16.119	13.9116	13.7562	1.4051e-05	6.48916e-05	7.2271e-05	8.36087	7.47272	9.14276	0.00304177	0.00562972	0.00176912	17.2505	15.4711	15.0069	6.41338e-06	2.20161e-05	3.03719e-05	15.8241	8.20341	9.93706	1.72371e-05	0.00339256	0.00102011
Actn1	8.02549	9.07521	9.32309	0.00383783	0.00185392	0.00156124	8.63276	8.20214	8.21174	0.0025193	0.00339554	0.00337303	6.68692	7.53019	7.52575	0.0097059	0.00540987	0.00542656	8.98681	8.86699	8.88272	0.00197107	0.00214176	0.00211853	9.28188	7.12698	7.89729	0.00160648	0.00715427	0.0041945
Aldh3a1	10.8954	9.87262	9.80115	0.000524989	0.00106671	0.00112088	13.6868	14.2559	13.5487	7.58352e-05	5.11157e-05	8.34521e-05	6.95279	8.7364	7.36979	0.0080724	0.00234467	0.00604604	14.9279	15.8504	14.7621	3.20804e-05	1.69263e-05	3.59884e-05	14.704	7.99456	13.7507	3.74683e-05	0.003921	7.25461e-05
Angptl4	9.6907	10.5009	11.1809	0.00121007	0.000690111	0.000430743	12.7845	12.6681	12.8664	0.000141736	0.000153644	0.00013391	6.65942	7.59711	7.61886	0.00989269	0.00516465	0.00508738	12.9994	14.6957	14.5801	0.000122121	3.76837e-05	4.08274e-05	14.0742	7.13256	10.2911	5.79755e-05	0.00712667	0.000798149
Atf3	7.02934	8.12689	8.7248	0.00765524	0.00357736	0.00236359	4.94733	4.79038	4.69806	0.0324119	0.0361369	0.0385249	6.20077	5.36501	6.19925	0.0135951	0.0242644	0.0136094	5.93368	5.38457	5.49021	0.0163601	0.0239377	0.0222476	5.65057	6.14834	5.90322	0.0199071	0.0140983	0.0167091
Bpifb1	11.4204	15.5279	17.1458	0.000364847	2.11662e-05	6.89582e-06	10.3742	10.1573	9.39241	0.000753464	0.000875657	0.001488	8.79455	9.9263	8.81368	0.00225205	0.00102775	0.00222238	11.5455	10.0057	11.1668	0.00033454	0.000972724	0.000434962	11.9239	12.7026	11.0709	0.000257368	0.000150018	0.000464878
Capg	8.0965	8.43076	8.46798	0.00365351	0.00289793	0.00282413	12.9659	10.426	9.5484	0.000124987	0.000726872	0.00133551	5.92548	7.76173	6.937	0.0164533	0.00460774	0.00816119	11.0296	11.058	10.2936	0.000478378	0.000469053	0.000796764	11.8489	7.19053	8.54053	0.000271101	0.00684594	0.00268562
Cd80	14.2055	13.6447	14.2365	5.29324e-05	7.80811e-05	5.18079e-05	14.0979	11.9802	11.0779	5.70317e-05	0.000247511	0.000462612	8.59603	7.669	9.07742	0.00258427	0.00491362	0.00185107	15.5383	13.6061	12.8408	2.10137e-05	8.01944e-05	0.000136313	11.1985	8.97479	9.18348	0.00042553	0.00198755	0.00171987
Cdkn1a	10.2792	13.1948	10.7259	0.000804715	0.000106652	0.000590454	10.8712	10.5133	10.1389	0.000533896	0.000684183	0.000886907	5.67372	4.5984	6.45974	0.0195902	0.0412804	0.0113612	11.3642	11.0569	12.1484	0.000379342	0.000469393	0.000220276	11.7727	6.83445	9.7808	0.000285805	0.00876246	0.00113681
Cib2	12.2026	13.7057	12.5108	0.000212153	7.48477e-05	0.000171341	12.7131	12.2842	12.5037	0.000148931	0.000200482	0.000172192	9.24813	10.2008	9.38636	0.0016445	0.000849647	0.00149425	12.6016	13.3007	13.8786	0.000160895	9.91065e-05	6.63951e-05	13.2157	10.7723	11.2418	0.000105117	0.000571756	0.000412942
Eda2r	13.9835	14.7698	12.7496	6.17392e-05	3.57982e-05	0.000145207	15.4063	13.7663	13.0491	2.30276e-05	7.17676e-05	0.000117987	8.4698	7.53229	9.13356	0.00282056	0.00540202	0.00178043	16.7786	14.2369	15.5837	8.89506e-06	5.17926e-05	2.03629e-05	14.6729	9.64857	10.7219	3.82837e-05	0.00124592	0.000592106
Ephx1	10.7432	11.5645	11.2541	0.000583422	0.000330168	0.000409419	12.9854	14.0368	12.8888	0.000123314	5.94978e-05	0.000131849	7.63123	8.45926	8.74332	0.00504397	0.00284124	0.00233345	13.8113	16.0569	13.5611	6.95619e-05	1.4669e-05	8.2735e-05	14.6465	9.08781	11.4031	3.89911e-05	0.00183779	0.00036925
Fosl1	10.3939	11.0218	12.5722	0.00074322	0.000480957	0.000164207	8.74715	7.93383	7.58822	0.00232726	0.00408958	0.0051966	7.00472	5.72809	7.6064	0.00778699	0.0188657	0.0051315	9.29514	8.55722	9.09523	0.00159179	0.00265473	0.00182836	9.56529	7.97785	8.99764	0.00131996	0.00396669	0.00195633
Gadd45b	7.88573	7.64032	8.42682	0.00422823	0.00501228	0.00290587	5.03725	5.04577	5.08279	0.0304535	0.0302742	0.0295072	5.32412	5.17265	5.48645	0.024962	0.0277253	0.0223055	6.04354	5.5729	5.74376	0.0151605	0.0210082	0.0186618	5.75728	5.85403	5.73546	0.0184878	0.0172887	0.0187696
Gdf15	6.39286	8.58618	9.44139	0.0119003	0.00260198	0.00143833	5.36021	5.57153	5.29593	0.0243453	0.0210283	0.0254546	4.27063	3.22718	4.56451	0.0518099	0.106788	0.0422616	5.78174	5.67945	5.94571	0.018177	0.0195127	0.0162242	5.62586	4.77253	4.6436	0.020251	0.036587	0.0400072
Gga2	8.29797	8.96661	9.23228	0.00317733	0.00199885	0.00166268	8.08055	8.30064	8.37303	0.00369413	0.00317146	0.00301625	7.2745	7.0073	8.15325	0.0064589	0.00777305	0.00351259	8.73381	8.60297	8.56646	0.00234888	0.00257187	0.00263777	9.08653	8.92583	9.01379	0.00183943	0.00205616	0.00193454
Gpd1	8.81993	8.80788	9.17416	0.00221277	0.00223133	0.00173102	6.48068	6.56202	6.44862	0.0111975	0.0105836	0.0114491	6.92114	7.12181	7.48785	0.00825145	0.00717998	0.00557101	6.86651	6.852	6.61723	0.00856986	0.00865648	0.0101863	6.89248	7.49034	7.44658	0.008417	0.0055614	0.00573264
Gstp1	5.68167	6.1753	5.71969	0.0194826	0.0138372	0.0189759	6.92325	7.19917	6.99004	0.00823937	0.00680507	0.00786662	2.35179	3.68771	3.01056	0.195903	0.0776047	0.124089	6.98353	7.26423	6.74489	0.00790218	0.006505	0.00932367	6.66859	3.54414	5.22521	0.00983002	0.085725	0.0267334
Hmgcs1	9.33924	9.80652	8.22215	0.00154386	0.00111672	0.00334877	5.05491	4.74018	4.90629	0.030083	0.0374166	0.0333473	5.81166	5.82709	6.05874	0.0178039	0.0176146	0.0150016	6.89447	6.3782	6.80059	0.0084054	0.0120218	0.00897055	7.17402	7.7635	6.61406	0.00692474	0.00460208	0.0102087
Id1	8.56202	10.7311	11.8708	0.00264591	0.000588342	0.000267006	9.8417	9.0653	8.69307	0.00108982	0.0018667	0.00241615	7.48292	8.01598	7.97762	0.00559006	0.00386322	0.00396732	10.1997	9.96918	9.99538	0.000850297	0.000997651	0.000979692	10.6214	9.37805	10.0639	0.000634797	0.00150289	0.000934229
Idi1	7.23972	8.30793	8.29648	0.00661649	0.00315548	0.00318061	5.45831	5.45602	5.17088	0.0227449	0.022781	0.0277594	5.54466	5.48982	6.29001	0.0214236	0.0222535	0.0127796	6.31431	5.62128	6.28645	0.0125662	0.0203154	0.0128112	5.69124	6.35318	6.22667	0.0193538	0.0122322	0.0133532
Lxn	12.5867	11.9138	13.904	0.00016257	0.000259168	6.52358e-05	14.95	16.2522	13.9873	3.15943e-05	1.28116e-05	6.1574e-05	9.94434	10.5123	10.7025	0.00101497	0.000684652	0.000600094	13.5052	16.185	15.0599	8.60058e-05	1.34226e-05	2.92772e-05	13.9152	11.0975	12.8868	6.47301e-05	0.000456387	0.000132034
Mdm2	8.08887	9.5198	8.92686	0.00367288	0.00136225	0.0020547	9.21177	9.08153	9.06146	0.00168647	0.00184581	0.00187167	6.36844	6.7194	7.31146	0.0121034	0.00948987	0.00629553	9.99799	9.77898	9.80323	0.000977927	0.00113824	0.00111927	9.87753	7.44244	9.15396	0.00106308	0.00574914	0.00175542
Mt1a	8.35037	9.93533	10.3272	0.003064	0.00102133	0.00077841	7.04938	7.09675	7.30228	0.00754962	0.00730574	0.00633569	4.9488	4.62749	5.73543	0.0323791	0.0404564	0.01877	7.5466	7.48213	7.28953	0.00534868	0.00559311	0.00639193	6.0739	6.62785	5.64285	0.0148448	0.0101116	0.0200139
Mt1f	8.50206	9.22579	9.95172	0.00275819	0.00167017	0.00100979	6.58733	7.12273	7.13622	0.0103996	0.00717536	0.00710862	4.67461	4.32311	5.53211	0.0391563	0.0499589	0.0216107	6.53348	6.61418	6.74214	0.0107951	0.0102079	0.00934141	5.3162	6.28239	5.31788	0.0250995	0.0128473	0.0250703
Nqo1	9.94565	12.0803	10.8289	0.00101405	0.000230926	0.000549777	10.1006	9.20195	8.76117	0.000910817	0.001698	0.00230476	3.96897	5.60788	4.79197	0.0638589	0.0205051	0.0360971	10.4382	10.247	10.2694	0.000720742	0.000822872	0.000810233	12.113	5.63729	7.73779	0.000225755	0.0200912	0.00468481
Plk2	13.1937	14.3223	12.2224	0.00010673	4.88172e-05	0.000209266	8.01739	7.20296	7.22853	0.00385945	0.00678724	0.00666799	7.84254	5.99174	7.79179	0.00435674	0.0157147	0.0045127	9.84304	9.14781	9.4125	0.00108881	0.00176293	0.00146742	10.0929	8.39222	8.00687	0.000915644	0.00297639	0.00388768
Pln	10.8749	12.3698	12.9719	0.000532523	0.000188944	0.00012447	11.2401	10.5019	10.6186	0.000413413	0.000689606	0.000636033	8.2231	6.6358	8.46167	0.00334656	0.010056	0.0028365	12.8752	11.8784	11.6771	0.000133098	0.000265603	0.000305389	11.8921	8.04988	9.60338	0.000263106	0.00377349	0.00128557
Ptgr1	7.59634	6.80047	7.018	0.00516742	0.00897128	0.00771565	7.23782	7.71011	7.70665	0.00662519	0.00477557	0.00478705	3.78339	6.09619	4.74761	0.0726248	0.0146172	0.0372243	7.76773	7.81974	7.88096	0.00458859	0.00442612	0.00424222	7.75138	4.54327	6.6488	0.0046409	0.0428885	0.00996579
Rbm3	8.7044	10.2446	8.68284	0.00239726	0.000824274	0.00243335	5.55593	6.30473	6.45944	0.0212568	0.0126499	0.0113636	5.81929	5.88335	6.60917	0.01771	0.0169409	0.0102433	6.25306	6.51622	6.4681	0.0131112	0.010925	0.0112955	6.32066	6.42517	6.49711	0.012511	0.0116367	0.0110707
Rplp1	2.63352	-0.996397	-0.261999	0.161151	1.99501	1.19914	-1.29674	-0.986191	-1.01367	2.45672	1.98095	2.01905	0.22212	1.32169	-1.18895	0.857305	0.400066	2.27987	-1.05139	-1.13104	-0.776379	2.07252	2.19016	1.71283	-1.00785	-1.21983	-1.6503	2.01091	2.32919	3.139
S100a11	4.83474	5.8783	4.74441	0.0350427	0.0170003	0.037307	4.86292	4.41431	4.27109	0.0343649	0.0468987	0.0517934	3.83124	3.79045	3.77007	0.0702559	0.0722705	0.0732984	4.12154	4.05238	4.18964	0.0574504	0.0602715	0.0548015	4.2632	3.48633	3.72207	0.0520774	0.0892301	0.0757783
Samd9l	9.9506	10.4296	9.48221	0.00101058	0.000725066	0.00139821	9.15244	8.36557	8.22165	0.00175728	0.00303188	0.00334993	7.86455	8.91338	8.86484	0.00429075	0.00207398	0.00214495	9.1643	8.92683	8.79726	0.0017429	0.00205474	0.00224782	10.4656	9.58056	10.7633	0.000707185	0.00130606	0.000575321
Tmem222	9.46596	10.4445	10.0228	0.00141404	0.00071761	0.000961245	8.58535	8.70514	8.52564	0.00260347	0.00239603	0.00271348	8.72883	8.31632	8.73508	0.002357	0.00313717	0.00234681	8.92051	8.85944	8.80432	0.00206377	0.002153	0.00223684	8.82006	8.80072	8.58455	0.00221256	0.00224243	0.00260491
Tra2a	7.91404	9.0076	8.7052	0.00414606	0.00194287	0.00239593	6.18281	6.1648	5.99336	0.0137654	0.0139383	0.015697	7.23755	6.79578	7.92545	0.00662644	0.00900048	0.0041134	7.21131	7.1145	7.237	0.00674806	0.00721642	0.00662897	7.76279	7.93233	7.91043	0.00460434	0.00409383	0.00415646
Tuba1c	11.0535	12.0765	13.4467	0.000470518	0.000231531	8.9565e-05	8.53958	7.7541	7.48946	0.00268739	0.00463215	0.00556479	8.05118	7.5292	8.80896	0.00377009	0.00541358	0.00222966	10.2369	9.06683	9.09932	0.000828661	0.00186471	0.00182319	11.8526	10.1024	9.34492	0.000270402	0.000909628	0.00153779
Tyms	11.7939	12.3476	10.2531	0.000281635	0.000191872	0.000819439	12.0758	11.4939	11.208	0.000231647	0.000346724	0.000422714	8.60749	7.96825	7.771	0.00256382	0.00399317	0.00457822	12.1677	11.9205	12.0675	0.000217347	0.000257964	0.000232974	13.5547	9.17903	10.5077	8.31079e-05	0.00172519	0.000686856
Ucp2	6.29663	7.55585	7.33062	0.0127211	0.00531451	0.00621244	5.81861	6.08414	6.2791	0.0177183	0.0147398	0.0128766	5.70652	6.11632	6.04423	0.0191499	0.0144147	0.0151533	5.83961	5.87966	6.14557	0.0174623	0.0169842	0.0141253	5.71642	7.47245	6.61355	0.0190189	0.00563078	0.0102123
